# Supplementary material for: An Efficient Synthesis of 3,5-Bis-Aminated Pyrazolo[1,5-a]Pyrimidines: Microwave-Assisted Copper Catalyzed C-3 Amination of 5-Amino-3-Bromo-Substituted Precursors
Source: Molecules. 2025 Jan 21;30(3):458. doi: 10.3390/molecules30030458 (PMC11820075; doi:10.3390/molecules30030458)
Supplement: Supplementary file 1 [file molecules-30-00458-s001.zip]

Archive with 1 entries (1 files):
- molecules-3347510-supplementary.pdf
